# Supplementary material for: Association of TLR4 Polymorphisms, Expression, and Vitamin D with Helicobacter pylori Infection
Source: J Pers Med. 2019 Jan 11;9(1):2. doi: 10.3390/jpm9010002 (PMC6463146; doi:10.3390/jpm9010002)
Supplement: Supplementary file 1 [file jpm-09-00002-s001.zip]

Archive with 1 entries (1 files):
- jpm-398730-SI.xls
