# Supplementary material for: Association of TLR4 Polymorphisms, Expression, and Vitamin D with Helicobacter pylori Infection
Source: J Pers Med. 2019 Jan 11;9(1):2. doi: 10.3390/jpm9010002 (PMC6463146; doi:10.3390/jpm9010002)
Supplement: Supplementary file 1 [file jpm-09-00002-s001.zip › jpm-398730-SI.xls]

## Sheet: Table S1
				Table S1: List of Selected SNPs.
	Gene	SNPs	Number	Study	PMID
	TLR2	rs1898830, rs5743708, rs4833095	3	Detection of Toll-like receptor 2 (TLR2) mutation in the lepromatous leprosy patients.	11476982
	TLR4	rs10983755, rs10759932, rs4986791, rs11536889, rs4986790	5	Effect of the -2081G/A polymorphism of the TLR4 gene and its interaction with Helicobacter pylori infection on the risk of gastric cancer in Chinese individuals.	25084512
	CD14	rs2569190	1	Effect of CD14 promoter polymorphism and H. pylori infection and its clinical outcomes on circulating CD14	11985523
	TLR1	rs10004195	1	Identification of genetic loci associated with Helicobacter pylori serologic status.	23652523
	RUNX3	rs760805	1	Significant association of RUNX3 T/A polymorphism at intron 3 (rs760805) with the risk of gastric atrophy in Helicobacter pylori seropositive Japanese.	19728008

## Sheet: Table S2
		Table S2: Minor allele frequency of different investigated SNPs
	CHR	SNP	A1	A2	MAF
	1	rs760805	A	T	0.4833
	4	rs10004195	T	A	0.4537
	4	rs4833095	T	C	0.4242
	4	rs1898830	G	A	0.3392
	4	rs5743708	A	G	0
	5	rs2569190	G	A	0.4134
	9	rs10983755	A	G	0.01214
	9	rs10759932	C	T	0.1538
	9	rs4986790	G	A	0.01645
	9	rs4986791	T	C	0.02079
	9	rs11536889	C	G	0.1198
	12	rs2301756	C	T	0.1608

## Sheet: Table S3
		Table S3: Analysis of deviation from Hardy Weinberg equilibrium.
	CHR	SNP	TEST	A1	A2	GENO	P
	1	rs760805	ALL	A	T	114/207/129	0.09047
	1	rs760805	AFF	A	T	0/0/0	NA
	1	rs760805	UNAFF	A	T	54/103/64	0.3458
	4	rs10004195	ALL	T	A	103/196/144	0.0273
	4	rs10004195	AFF	T	A	0/0/0	NA
	4	rs10004195	UNAFF	T	A	50/84/82	0.003335
	4	rs1898830	ALL	G	A	50/208/196	0.6764
	4	rs1898830	AFF	G	A	0/0/0	NA
	4	rs1898830	UNAFF	G	A	24/106/93	0.5532
	4	rs4833095	ALL	T	C	91/204/160	0.08411
	4	rs4833095	AFF	T	C	0/0/0	NA
	4	rs4833095	UNAFF	T	C	45/92/87	0.02696
	4	rs5743708	ALL		G	0/0/456	1
	4	rs5743708	AFF		G	0/0/0	NA
	4	rs5743708	UNAFF		G	0/0/223	1
	5	rs2569190	ALL	G	A	77/223/156	0.9231
	5	rs2569190	AFF	G	A	0/0/0	NA
	5	rs2569190	UNAFF	G	A	38/108/77	1
	9	rs10759932	ALL	C	T	13/114/328	0.4694
	9	rs10759932	AFF	C	T	0/0/0	NA
	9	rs10759932	UNAFF	C	T	5/56/162	1
	9	rs10983755	ALL	A	G	0/11/442	1
	9	rs10983755	AFF	A	G	0/0/0	NA
	9	rs10983755	UNAFF	A	G	0/5/218	1
	9	rs11536889	ALL	C	G	6/97/352	1
	9	rs11536889	AFF	C	G	0/0/0	NA
	9	rs11536889	UNAFF	C	G	4/54/164	1
	9	rs4986790	ALL	G	A	0/15/441	1
	9	rs4986790	AFF	G	A	0/0/0	NA
	9	rs4986790	UNAFF	G	A	0/4/220	1
	9	rs4986791	ALL	T	C	0/19/438	1
	9	rs4986791	AFF	T	C	0/0/0	NA
	9	rs4986791	UNAFF	T	C	0/6/218	1
	12	rs2301756	ALL	C	T	13/120/321	0.6052
	12	rs2301756	AFF	C	T	0/0/0	NA
	12	rs2301756	UNAFF	C	T	5/54/162	0.7872
